# Supplementary material for: Evaluation of the sensitivity and specificity of GST-tagged recombinant antigens 2B2t, Ag5t and DIPOL in ELISA for the diagnosis and follow up of patients with cystic echinococcosis
Source: PLoS Negl Trop Dis. 2020 Nov 30;14(11):e0008892. doi: 10.1371/journal.pntd.0008892 (PMC7728171; doi:10.1371/journal.pntd.0008892)
Supplement: S1 Table — (XLSX) [file pntd.0008892.s002.xlsx]

## Sheet: 220 CE PATIENTS FIRST SERUM PLU
PAT NB	HF	2B2t	2B2tGST	Ag5tGST	DIPOLGST
289	293	56	111	81	98
41	192	52	39	63	-14
30	314	406	400	48	323
122	336	152	439	28	251
430	163	37	54	98	48
264	351	591	424	86	671
600	27	84	80	74	41
57	308	80	109	94	81
139	239	58	102	19	75
58	332	87	166	20	96
450	399	178	181	129	85
205	335	251	280	87	302
296	336	215	231	109	124
455	358	134	236	64	155
400	178	85	43	102	59
253	89	187	101	83	381
153	33	36	-4	5	9
439	343	230	194	41	102
150	332	257	393	61	536
47	243	28	23	29	-19
543	391	100	111	84	102
396	218	16	17	38	36
377	305	300	184	165	148
403	-7	-2	0	22	0
468	362	162	285	91	127
397	102	17	29	69	18
556	-26	55	62	65	30
147	45	24	-21	50	-47
350	295	136	186	176	154
37	309	65	125	-7	76
444	38	139	-8	79	47
535	404	48	131	73	103
125	340	417	525	51	113
80	340	488	470	70	450
14	277	221	185	69	365
237	95	79	25	100	248
432	314	206	142	143	102
345	234	72	88	72	24
77	45	8	35	43	14
479	176	26	18	24	14
251	156	8	13	17	41
492	21	56	18	51	18
114	280	209	132	20	173
78	103	11	35	47	38
85	154	53	53	20	13
18	291	38	66	32	22
307	332	114	139	63	243
234	-16	33	5	21	56
198	217	10	33	13	18
84	350	477	466	66	392
434	98	131	58	125	49
517	10	134	92	133	151
71	332	98	98	164	118
86	347	203	290	70	321
110	296	151	87	37	95
565	29	2	32	5	7
143	325	206	319	96	377
578	85	64	55	131	84
229	90	38	13	86	78
343	286	134	206	158	174
45	329	13	16	54	59
354	45	6	36	14	-1
20	350	253	251	213	270
305	31	51	317	176	300
136	309	90	65	23	67
46	317	77	64	27	9
82	332	-6	30	60	155
552	255	45	67	100	44
276	281	240	307	3	324
140	145	16	-8	25	24
59	335	72	179	73	219
65	249	-17	84	-10	-10
129	211	5	57	8	-10
102	347	109	256	53	163
616	11	34	56	62	11
300	14	27	47	41	62
466	334	117	140	114	61
486	378	168	283	87	166
401	295	168	91	146	83
109	276	141	53	31	-9
478	301	57	121	102	78
470	307	157	242	133	126
174	299	116	242	76	537
522	-12	13	23	48	30
81	329	307	369	102	295
154	194	39	-11	74	31
358	25	65	53	95	87
236	139	53	85	95	318
202	305	54	96	53	108
599	252	83	95	68	74
279	210	84	50	91	93
608	267	194	170	61	158
64	336	178	310	62	129
213	86	1	-4	40	80
617	74	94	86	78	36
474	99	95	126	94	48
113	332	113	202	35	136
551	434	302	209	141	188
170	288	62	123	13	249
177	-38	15	-28	19	-45
39	368	183	220	54	224
433	-26	163	-3	122	13
69	303	57	67	41	97
146	312	65	104	127	142
446	194	41	64	48	26
370	15	35	26	83	44
209	160	79	47	70	116
530	-8	11	26	71	27
317	317	230	271	131	219
212	343	290	334	133	414
76	167	3	35	5	34
124	357	211	154	41	115
201	11	8	24	1	2
123	293	202	295	52	95
52	338	350	430	60	308
483	237	18	59	39	8
365	293	62	94	93	99
497	355	86	88	6	94
496	373	200	169	85	191
489	171	8	3	5	-1
598	180	80	74	59	46
586	281	103	112	79	53
495	331	27	70	89	81
564	291	54	80	20	110
477	352	63	164	41	65
381	62	162	69	140	49
16	358	293	318	23	278
31	343	205	235	88	120
43	248	20	34	19	-2
159	-1	17	-18	72	34
184	114	38	34	52	10
449	320	164	148	98	70
34	287	-6	24	-5	-10
56	374	24	227	90	204
348	20	44	76	84	92
173	314	63	194	12	326
105	293	293	159	86	292
419	356	131	153	174	106
594	141	98	94	57	25
329	23	59	65	104	41
206	16	-14	-9	-19	-17
482	361	63	43	40	30
341	297	122	118	107	123
249	304	706	453	179	876
179	228	48	26	64	184
35	306	-11	23	16	-1
15	351	320	363	67	208
26	365	154	153	66	127
53	337	27	65	63	127
386	153	28	20	52	16
93	351	95	196	60	95
22	225	150	124	91	51
17	142	-1	-7	43	20
453	199	43	122	38	90
298	82	20	12	12	0
138	332	134	286	101	208
132	300	125	139	29	91
178	72	23	8	18	-5
248	319	427	402	128	696
191	197	41	27	44	51
155	345	117	217	80	363
12	305	18	28	28	-4
261	286	133	271	92	393
539	343	53	171	40	76
67	323	29	54	54	170
24	331	92	173	35	63
36	353	129	197	35	92
533	61	65	72	70	31
106	325	236	268	21	291
9	390	36	89	61	103
333	311	59	92	153	110
516	350	150	137	112	176
195	79	39	48	75	26
183	320	262	431	160	676
8	353	117	99	16	33
4	346	131	129	11	182
357	91	57	29	122	92
233	253	108	74	107	115
243	271	331	165	90	307
167	6	30	-9	85	2
360	99	12	34	85	12
27	335	121	100	108	136
166	112	75	62	63	267
410	308	256	163	134	115
457	294	13	23	50	20
558	182	38	74	107	87
7	173	43	18	2	5
367	306	93	137	173	157
465	204	15	45	23	15
325	324	212	284	143	283
460	315	66	88	115	44
50	281	64	90	52	52
3	57	51	-1	1	-18
241	130	26	2	44	38
405	339	108	74	62	66
384	89	163	77	113	51
529	364	23	27	24	18
268	330	752	458	122	828
271	321	295	387	160	643
291	171	29	69	52	27
346	254	31	91	66	40
262	160	34	-13	-5	39
63	186	29	33	28	26
